# Supplementary material for: Macro- and Trace-Element Intake from Human Milk in Australian Infants: Inadequacy with Respect to National Recommendations
Source: Nutrients. 2021 Oct 9;13(10):3548. doi: 10.3390/nu13103548 (PMC8537127; doi:10.3390/nu13103548)
Supplement: Supplementary file 1 [file nutrients-13-03548-s001.zip]

Archive with 1 entries (1 files):
- nutrients-1382923-supplementary.pdf
